# Supplementary material for: School Lunch Programs and Nutritional Education Improve Knowledge, Attitudes, and Practices and Reduce the Prevalence of Anemia: A Pre-Post Intervention Study in an Indonesian Islamic Boarding School
Source: Nutrients. 2023 Feb 20;15(4):1055. doi: 10.3390/nu15041055 (PMC9962024; doi:10.3390/nu15041055)
Supplement: Supplementary file 1 [file nutrients-15-01055-s001.zip]

Archive with 1 entries (1 files):
- nutrients-2212609-supplementary.pdf
